# Supplementary material for: Genomic and clinical characteristics of carbapenem-resistant Enterobacter cloacae complex isolates collected in a Chinese tertiary hospital during 2013–2021
Source: Front Microbiol. 2023 Feb 21;14:1127948. doi: 10.3389/fmicb.2023.1127948 (PMC9989974; doi:10.3389/fmicb.2023.1127948)
Supplement: Supplementary file 1 [file Table_1.xlsx]

## Sheet: MLST-ARGs-Plasmids
GeneBank No.	Isolation ID	genus	MLST	plasmids	antimicrobial resistance genes
SAMN30260116	EC1707	Enterobacter hormaechei	ST171	IncFIB(pHCM2)、IncHI2、IncHI2A、IncN、	aac(3)-IId、aadA2、aph(3')-Ia、blaACT-7、blaCARB-2、blaIMP-26、blaLAP-2、blaTEM-1B、dfrA12、mph(A)、qnrS1、sul1、tet(A)
SAMN30260117	EC2693	Enterobacter hormaechei	ST1373	IncHI2、IncHI2A、IncX3、	aac(6')-Ib-cr、ARR-3、blaACT-14、blaNDM-1、blaOXA-1、blaSHV-12、blaTEM-1B、catB3、mph(A)、qnrA1、sul1、tet(B)
SAMN30260118	EC2884	Enterobacter hormaechei	ST97	IncHI1A(NDM-CIT)、IncHI1B(pNDM-CIT)、	aac(6')-Ib-cr、aadA5、ant(3'')-Ia、armA、ARR-3、blaACT-5、blaCTX-M-3、blaNDM-1、blaOXA-1、blaOXA-10、blaTEM-1B、catB3、dfrA1、dfrB4、fosA、mph(E)、mph(A)、msr(E)、qnrA1、sul1、
SAMN30260119	EC4159	Enterobacter hormaechei	ST97	IncHI1B(pNDM-CIT)、IncHI2、IncHI2A、IncX3、	aac(6')-Ib-cr、aadA2、aadA5、ant(2'')-Ia、ant(3'')-Ia、blaACT-5、blaCTX-M-9、blaNDM-1、blaSHV-12、fosA、mcr-9、sul1、
SAMN30260120	EC4345	Enterobacter kobei	ST1001	IncHI2、IncHI2A、IncX3、	aac(6')-Ib-cr、aadA2、ant(2'')-Ia、blaACT-9、blaCTX-M-9、blaNDM-1、blaSHV-12、dfrA16、mcr-9、qnrA1、sul1、
SAMN30260121	EC4470	Enterobacter hormaechei	ST93	Col440I、IncFII(SARC14)、IncHI2、IncHI2A、IncR、	aac(3)-IId、aac(6')-Ib-cr、aadA5、aph(3')-Ia、aph(6)-Id、aph(3'')-Ib、armA、blaACT-7、blaIMP-26、blaOXA-1、blaSFO-1、blaTEM-1B、catB3、dfrA1、dfrA19、fosA、mcr-9、mph(E)、msr(E)、sul1、tet(D)
SAMN30260122	EC4595	Enterobacter hormaechei	ST994	IncHI2、IncHI2A、IncX3、	aac(3)-IVa、aac(6')-Ib-cr、aadA5、aph(4)-Ia、ARR-3、blaACT-7、blaNDM-1、blaOXA-1、catB3、dfrA17、floR、mph(A)、oqxA、oqxB、qnrS1、sul1、sul2、tet(A)
SAMN30260123	EC5569	Enterobacter hormaechei	ST97	IncHI2、IncHI2A、IncN、	aac(3)-IId、ant(3'')-Ia、blaACT-5、blaIMP-4、blaSHV-12、blaTEM-1B、fosA、mph(A)、qnrS1、tet(D)
SAMN30260124	EC5824	Enterobacter hormaechei	ST461	Col(pHAD28)、IncHI2、IncHI2A、	aadA2、ant(2'')-Ia、ARR-3、blaACT-7、blaCTX-M-9、blaNDM-1、blaOXA-1、catB3、fosA、mcr-9、qnrA1、sul1、
SAMN30260125	EC6839	Enterobacter hormaechei	ST171	Col(pHAD28)、IncFIB(K)、IncFIB(pHCM2)、IncX3、	blaACT-7、blaLAP-2、blaNDM-1、blaTEM-1B、dfrA14、qnrS1、sul2、
SAMN30260126	EC6949	Enterobacter cloacae	ST418	IncFIB(pHCM2)、IncHI2、IncHI2A、IncX3、	aac(6')-IIc、aac(3)-IId、aac(6')-Ib-cr、aph(3')-Ia、aph(3'')-Ib、aph(6)-Id、blaACT-7、blaDHA-1、blaIMP-4、blaNDM-1、blaSFO-1、blaSHV-12、blaTEM-1B、dfrA19、ere(A)、mcr-9、mph(A)、qnrB4、sul1、tet(D)
SAMN30260127	EC6956	Enterobacter hormaechei	ST1120	IncX3、	aac(3)-IId、aadA2、blaACT-7、blaCTX-M-3、blaLAP-2、blaNDM-1、blaSHV-12、blaTEM-1B、dfrA12、fosA、mph(A)、qnrS1、sul1、
SAMN30260128	EC7108	Enterobacter cloacae	ST418	IncFIB(pHCM2)、IncHI2、IncHI2A、IncX3、	aac(3)-IId、aac(6')-IIc、aac(6')-Ib-cr、aph(3')-Ia、aph(6)-Id、aph(3'')-Ib、blaACT-7、blaDHA-1、blaNDM-1、blaSFO-1、blaSHV-12、blaTEM-1B、dfrA19、ere(A)、mcr-9、mph(A)、qnrB4、sul1、tet(D)
SAMN30260129	EC7622	Enterobacter hormaechei	ST97	IncHI2、IncHI2A、IncX3、	aac(6')-IIc、aph(3')-Ia、aph(6)-Id、aph(3'')-Ib、blaACT-5、blaCTX-M-14、blaDHA-1、blaNDM-1、blaSHV-12、blaTEM-1B、dfrA19、ere(A)、fosA、mcr-9、qnrB4、sul1、tet(D)
SAMN30260130	EC8383	Enterobacter hormaechei	ST88	IncHI2、IncHI2A、IncN、	aadA2、blaACT-7、blaNDM-1、dfrA14、dfrA16、mcr-9、qnrS1、sul1、
SAMN30260131	EC8520	Enterobacter hormaechei	ST90	IncFIB(K)、IncFIB(pQil)、IncFII(Yp)、IncHI2、IncHI2A、IncN、	aadA2、ant(2'')-Ia、blaACT-15、blaIMP-4、blaSHV-12、dfrA16、mcr-9、qnrA1、qnrS1、sul1、
SAMN30260132	EC9202	Enterobacter hormaechei	ST136	IncHI2、IncHI2A、IncN、	aadA2、ant(2'')-Ia、blaACT-7、blaNDM-1、blaSHV-12、catA1、dfrA14、mcr-9、qnrA1、sul1、
SAMN30260133	EC9392	Enterobacter hormaechei	ST459	IncFIB(K)、IncX3、	aph(6)-Id、aph(3'')-Ib、blaACT-7、blaLAP-2、blaNDM-1、blaSHV-12、blaTEM-1B、dfrA14、qnrS1、sul2、
SAMN30260134	EC9439	Enterobacter hormaechei	ST78	Col(pHAD28)、IncN、	blaACT-5、blaIMP-4、qnrS1、
SAMN30260136	EC9554	Enterobacter hormaechei	ST78	IncFIB(pHCM2)、IncX3、	aac(6')-Ib、ant(3'')-Ia、blaACT-5、blaCTX-M-3、blaDHA-1、blaNDM-1、blaOXA-10、dfrA15、dfrB4、qnrB4、sul1、tet(C)
SAMN30260137	EC9961	Enterobacter hormaechei	ST78	Col(pHAD28)、IncFIB(pHCM2)、IncN、	blaACT-5、blaIMP-4、dfrA15、qnrS1、sul1、
SAMN30260138	EC10349	Enterobacter hormaechei	ST93	IncFII(Yp)、IncHI2、IncHI2A、IncX5、	aac(6')-IIc、aadA2、ant(3'')-Ia、ant(2'')-Ia、blaACT-7、blaCTX-M-162、blaCTX-M-3、blaDHA-1、blaLAP-2、blaNDM-1、blaOXA-10、catA1、dfrA12、ere(A)、fosA、mcr-9、mph(A)、qnrB4、qnrS1、rmtC、sul1、tet(D)
SAMN30260139	EC10377	Enterobacter hormaechei	ST182	IncFIB(pECLA)、IncFII(pECLA)、IncQ1、IncX3、	aac(3)-IId、aac(6')-Ib-cr、aadA16、aph(3')-Ia、aph(6)-Id、aph(3'')-Ib、ARR-3、blaACT-7、blaNDM-1、blaSHV-12、dfrA14、dfrA27、mph(A)、qnrB2、sul1、sul2、
SAMN30260140	EC11005	Enterobacter kobei	ST1001	IncHI2、IncHI2A、IncX3、	aac(6')-Ib-cr、aadA2、ant(2'')-Ia、blaACT-9、blaCTX-M-9、blaNDM-1、blaSHV-12、dfrA16、mcr-9、qnrA1、sul1、
SAMN30260141	EC11259	Enterobacter hormaechei	ST182	IncFIA(HI1)、IncFII(Yp)、IncR、IncX3、	aac(3)-IId、aadA2、blaACT-7、blaNDM-1、blaTEM-1B、dfrA12、mph(A)、qnrB6、sul1、sul2、
SAMN30260142	EC11277	Enterobacter hormaechei	ST418	IncFIB(pHCM2)、IncHI2、IncHI2A、IncX3、	aac(3)-IId、aac(6')-IIc、aac(6')-Ib-cr、aph(3')-Ia、aph(3'')-Ib、aph(6)-Id、blaACT-7、blaDHA-1、blaNDM-1、blaSFO-1、blaSHV-12、blaTEM-1B、dfrA19、ere(A)、mcr-9、mph(A)、qnrB4、sul1、tet(D)
SAMN30260143	EC11822	Enterobacter hormaechei	ST418	IncFIB(pECLA)、IncFIB(pHCM2)、IncFII(pECLA)、IncHI2、IncHI2A、IncX3、	aac(3)-IId、aac(6')-Ib-cr、aph(3')-Ia、aph(6)-Id、aph(3'')-Ib、blaACT-7、blaNDM-1、blaSFO-1、blaSHV-12、blaTEM-1B、dfrA19、mcr-9、mph(A)、tet(D)
SAMN30260144	EC12499	Enterobacter hormaechei	ST177	IncFII(SARC14)、IncFII(Yp)、	aac(3)-IId、aadA2、ant(3'')-Ia、aph(3')-Ia、ARR-3、blaACT-7、blaCTX-M-3、blaNDM-1、blaOXA-1、blaTEM-1B、catB3、dfrA12、fosA、mph(A)、mph(E)、msr(E)、qnrS1、sul1、
SAMN30260145	EC12555	Enterobacter hormaechei	ST171	IncFIB(K)、IncX3、	blaACT-7、blaLAP-2、blaNDM-1、blaSHV-12、blaTEM-1B、dfrA14、floR、qnrS1、sul2、
SAMN30260146	EC13079	Enterobacter hormaechei	ST418	IncFIB(pHCM2)、IncHI2、IncHI2A、IncX3、	aac(3)-IId、aac(6')-IIc、aac(6')-Ib-cr、aph(3')-Ia、aph(6)-Id、aph(3'')-Ib、blaACT-7、blaDHA-1、blaIMP-4、blaNDM-1、blaSFO-1、blaSHV-12、blaTEM-1B、dfrA19、ere(A)、mcr-9、mph(A)、qacE、qnrB4、sul1、tet(D)
SAMN30260147	EC13224	Enterobacter hormaechei	ST418	IncFIB(pECLA)、IncFIB(pHCM2)、IncFII(pECLA)、IncHI2、IncHI2A、IncX3、	aac(3)-IId、aac(6')-Ib-cr、aph(3')-Ia、aph(3'')-Ib、aph(6)-Id、blaACT-7、blaDHA-1、blaIMP-4、blaNDM-1、blaSFO-1、blaSHV-12、blaTEM-1B、dfrA19、mcr-9、mph(A)、qacE、sul1、tet(D)
SAMN30260148	EC13311	Enterobacter hormaechei	ST171	IncFIB(K)、IncX3、	blaACT-7、blaLAP-2、blaNDM-1、blaSHV-12、blaTEM-1B、dfrA14、floR、qnrS1、sul2、
SAMN30260149	EC13343	Enterobacter hormaechei	ST418	IncFIB(pHCM2)、IncHI2、IncHI2A、IncX3、	aac(6')-IIc、aac(3)-IId、aac(6')-Ib-cr、aph(3')-Ia、aph(3'')-Ib、aph(6)-Id、blaACT-7、blaIMP-4、blaNDM-1、blaSFO-1、blaSHV-12、blaTEM-1B、dfrA19、ere(A)、mcr-9、mph(A)、qacE、sul1、tet(D)
SAMN30260150	EC13565	Enterobacter hormaechei	ST418	IncC、IncFIB(pHCM2)、IncHI2、IncHI2A、IncX3、	aac(3)-IId、aac(6')-IIc、aac(6')-Ib-cr、aadA5、aph(3')-Ia、aph(3'')-Ib、aph(6)-Id、armA、blaACT-7、blaDHA-1、blaKPC-2、blaNDM-1、blaSFO-1、blaSHV-12、blaTEM-1A、dfrA17、dfrA19、ere(A)、mcr-9、mph(E)、mph(A)、msr(E)、qacE、qnrB4、sul1、sul2、tet(D)
SAMN30260151	EC13711	Enterobacter asburiae	ST252	IncFIB(K)、IncHI2、IncHI2A、IncN、	aadA2、ant(2'')-Ia、blaACT-3、blaCTX-M-3、blaNDM-1、blaSHV-12、catA1、dfrA14、fosA3、mcr-9、qacE、qnrA1、qnrS1、sul1、
SAMN30260152	EC14447	Enterobacter asburiae	ST252	IncFIB(K)、IncHI2、IncHI2A、IncN、	aadA2、ant(2'')-Ia、blaACT-3、blaCTX-M-3、blaNDM-1、blaSHV-12、catA1、dfrA14、fosA3、mcr-9、qacE、qnrA1、qnrS1、sul1、
SAMN30260153	EC14467	Enterobacter hormaechei	ST418	IncFIB(pHCM2)、IncHI2、IncHI2A、IncX3、	aac(3)-IId、aac(6')-Ib-cr、aph(3')-Ia、aph(6)-Id、aph(3'')-Ib、blaACT-7、blaNDM-1、blaSFO-1、blaSHV-12、blaTEM-1B、dfrA19、mcr-9、mph(A)、tet(D)
SAMN30260154	EC14787	Enterobacter hormaechei	ST182	IncFIB(pECLA)、IncFII(pECLA)、IncX3、	aac(3)-IId、aac(6')-Ib-cr、aadA16、aph(3'')-Ib、aph(6)-Id、ARR-3、blaACT-7、blaNDM-1、blaSHV-12、dfrA14、dfrA27、mph(A)、qnrB91、sul1、sul2、
SAMN30260155	EC15046	Enterobacter hormaechei	ST1373	Col(pHAD28)、IncN、	blaACT-14、blaNDM-1、dfrA14、qnrS1、
SAMN30260156	EC15334	Enterobacter hormaechei	ST50	Col(pHAD28)、IncHI2、IncHI2A、IncN、	aac(6')-Ib-cr、aadA2、ant(2'')-Ia、blaACT-15、blaNDM-1、blaSHV-12、dfrA14、mcr-9、qacE、qnrS1、sul1、
SAMN30260157	EC15479	Enterobacter hormaechei	ST116	Col(pHAD28)、Col(pHAD28)、IncR、IncX3、	aadA2、blaACT-7、blaNDM-1、blaSHV-12、dfrA12、mph(A)、qacE、qnrB19、sul1、
SAMN30260158	EC15480	Enterobacter hormaechei	ST418	IncFIB(pHCM2)、IncHI2、IncHI2A、IncX3、	aac(6')-IIc、aac(3)-IId、aac(6')-Ib-cr、aph(3')-Ia、aph(3'')-Ib、aph(6)-Id、blaACT-7、blaDHA-1、blaIMP-4、blaNDM-1、blaSFO-1、blaSHV-12、blaTEM-1B、dfrA19、ere(A)、mcr-9、mph(A)、qacE、qnrB4、sul1、tet(D)
SAMN30260159	EC15538	Enterobacter hormaechei	ST233	Col(pHAD28)、IncHI2、IncHI2A、IncN、	aadA2、ant(2'')-Ia、aph(3'')-Ib、aph(6)-Id、blaACT-5、blaCTX-M-9、blaNDM-1、dfrA14、mcr-9、qacE、qnrS1、sul1、
SAMN30260160	EC15680	Enterobacter hormaechei	ST316	Col(pHAD28)、IncHI2、IncHI2A、IncN、	ant(2'')-Ia、blaACT-14、blaCTX-M-9、blaNDM-1、dfrA14、mcr-9、qacE、qnrS1、sul1、
SAMN30260161	EC15999	Enterobacter hormaechei	ST1683	No hit found、	blaACT-15、
SAMN30260162	EC16040	Enterobacter hormaechei	ST171	IncX3、	blaACT-7、blaNDM-5、
SAMN30260163	EC16206	Enterobacter hormaechei	ST66	Col(pHAD28)、IncHI2、IncHI2A、	ant(3'')-Ia、aph(3')-VI、blaACT-7、blaNDM-1、catA1、qnrB1、
SAMN30260164	EC16542	Enterobacter hormaechei	ST418	IncFIB(pHCM2)、IncHI2、IncHI2A、IncX3、	aac(3)-IId、aac(6')-IIc、aac(6')-Ib-cr、aph(3')-Ia、aph(3'')-Ib、aph(6)-Id、blaACT-7、blaIMP-4、blaNDM-1、blaSFO-1、blaSHV-12、blaTEM-1B、dfrA19、ere(A)、mcr-9、mph(A)、qacE、sul1、tet(D)
SAMN30260165	EC16568	Enterobacter hormaechei	ST145	Col(pHAD28)、IncFIB(pHCM2)、IncN、	blaACT-14、blaIMP-4、mcr-9、qnrS1、
SAMN30260166	EC16629	Enterobacter kobei	ST32	IncHI2、IncHI2A、IncX3、	aadA16、aadA2、ant(2'')-Ia、ARR-3、blaACT-9、blaNDM-1、dfrA27、mcr-9、mph(A)、qacE、qnrA1、sul1、
SAMN30260167	EC16717	Enterobacter hormaechei	ST418	IncFIB(pHCM2)、IncHI2、IncHI2A、IncX3、	aac(3)-IId、aac(6')-Ib-cr、aph(3')-Ia、aph(6)-Id、aph(3'')-Ib、blaACT-7、blaNDM-1、blaSFO-1、blaSHV-12、blaTEM-1B、dfrA19、mcr-9、mph(A)、tet(D)
