# Supplementary material for: Genomic and clinical characteristics of carbapenem-resistant Enterobacter cloacae complex isolates collected in a Chinese tertiary hospital during 2013–2021
Source: Front Microbiol. 2023 Feb 21;14:1127948. doi: 10.3389/fmicb.2023.1127948 (PMC9989974; doi:10.3389/fmicb.2023.1127948)
Supplement: Supplementary file 2 [file Table_2.XLSX]

## Sheet: Contig
Isolation ID	genus	MLST	mcr-9	mcr-9-contig	mcr-9-position	Carbapenemase-encoding genesarbapenemase	carba-contig	carba-position	β-lactamase genes	β-contig	β-position	incFIB	incFIB-contig	incFIB-position	incHI2	incHI2-contig	incHI2-position	incHI2A	incHI2A-contig	incHI2A-position	incX3	incX3-contig	incX3-position	incN	incN-contig	incN-position
1707	Enterobacter hormaechei	ST171				blaIMP-26	90	26..766				incFIB(pHCM2)	16	64556..65439	incHI2	43	27445..27771	incHI2A	43	11950..12579				incN	59	248..761
2693	Enterobacter hormaechei	ST1373				blaNDM-1	80	42362..43174	blaSHV-12	89	94..954				incHI2	61	21990..22316	incHI2A	61	38382..39011	incX3	80	6592..6965
2884	Enterobacter hormaechei	ST97				blaNDM-1	52	2015..2827
4159	Enterobacter hormaechei	ST97	mcr-9	91	115..1732	blaNDM-1	15	6771..7583	blaSHV-12	72	94..954				incHI2	21	22012..22338	incHI2A	21	37204..37833	incX3	15	40135..40508
4345	Enterobacter kobei	ST1001	mcr-9	68	677..1720	blaNDM-1	35	2210..3022	blaSHV-12	6	93..953				incHI2	41	21769..22095	incHI2A	41	36961..37590	incX3	36	32929..33302
4470	Enterobacter hormaechei	ST93	mcr-9	102	151..1770	blaIMP-26	87	151..891							incHI2	48	36947..37273	incHI2A	48	21452..22081
4595	Enterobacter hormaechei	ST994				blaNDM-1	17	3005..3817							incHI2	3	31022..31348	incHI2A	3	47552..48181	incX3	25	4661..5034
5569	Enterobacter hormaechei	ST97				blaIMP-4	30	1053..1793	blaSHV-12	79	190..1050				incHI2	24	21030..21356	incHI2A	24	21030..21356				incN	56	454..821
5824	Enterobacter hormaechei	ST461	mcr-9	40	79..1298	blaNDM-1	31	5477..6289							incHI2	1	88924..89250	incHI2A	1	104116..104745
6839	Enterobacter hormaechei	ST171				blaNDM-1	9	2211..3023				incFIB(K)、incFIB(pHCM2)	24/10	5059..5618/32478..33352							incX3	29	1698..2071
6949	Enterobacter cloacae	ST418	mcr-9	158	155..1774	blaNDM-1,blaIMP-4	72/64	4528..5340/2420..3160	blaSHV-12	76	3548..4408	incFIB(pHCM2)	22	23345..24219	incHI2	69	38288..38614	incHI2A	69	21568..22093	incX3	68	29134..29507
6956	Enterobacter hormaechei	ST1120				blaNDM-1	4	4788..5600	blaSHV-12	56	95..955										incX3	40	29223..29596
7108	Enterobacter cloacae	ST418	mcr-9	48	249..1868	blaNDM-1	41	2208..3020	blaSHV-12	70	3548..4408	incFIB(pHCM2)	13	23345..24219	incHI2	47	28671..28997	incHI2A	47	11951..12476	incX3	46	29134..29507
7622	Enterobacter hormaechei	ST97	mcr-9	94	152..1771	blaNDM-1	69	6769..7581	blaSHV-12	87	94..954				incHI2	58	20976..21302	incHI2A	38	749..1378	incX3	43	29133..29506
8383	Enterobacter hormaechei	ST88	mcr-9	53	706..2325	blaNDM-1	47	10019..10831							incHI2	9	37194..37520	incHI2A	9	21699..22328				incN	43	248..761
8520	Enterobacter hormaechei	ST90	mcr-9	53	152..1769	blaIMP-4	73	2422..3162	blaSHV-12	56	3548..4408	incFIB(K)、incFIB(pQil)	32/2	3627..4186/14458..15197	incHI2	22	37197..37523	incHI2A	22	21702..22331				incN	60	248..761
9202	Enterobacter hormaechei	ST136	mcr-9	61	706..2323	blaNDM-1	37	4209..5021	blaSHV-12	52	93..953				incHI2	25	37199..37525	incHI2A	25	21704..22333				incN	16	248..761
9392	Enterobacter hormaechei	ST459				blaNDM-1	19	6772..7584	blaSHV-12	35	95..955	incFIB(K)	23	3358..3917							incX3	19	42975..43348
9439	Enterobacter hormaechei	ST78				blaIMP-4	14	20801..21541																incN	47	381..894
9554	Enterobacter hormaechei	ST78				blaNDM-1	7	40428..41240				incFIB(pHCM2)	30	25097..25980							incX3	7	4658..5031
9961	Enterobacter hormaechei	ST78				blaIMP-4	73	35..775				incFIB(pHCM2)	43	24090..24973										incN	46	8437..8950
10349	Enterobacter hormaechei	ST93	mcr-9	23	2944..4563	blaNDM-1	31	6117..6929							incHI2	5	37306..37632	incHI2A	5	21811..22440
10377	Enterobacter hormaechei	ST182				blaNDM-1	8	40429..41241	blaSHV-12	83	94..954	incFIB(pECLA)	45	42511..43070							incX3	8	4659..5032
11005	Enterobacter kobei	ST1001	mcr-9	56	461..2080	blaNDM-1	42	2266..3078	blaSHV-12	27	3548..4408				incHI2	12	38490..38816	incHI2A	12	53682..54311	incX3	16	32929..33302
11259	Enterobacter hormaechei	ST182				blaNDM-1	61	2209..3021													incX3	1	4660..5033
11277	Enterobacter hormaechei	ST418	mcr-9	56	678..2297	blaNDM-1	24	4528..5340	blaSHV-12	73	3548..4408	incFIB(pHCM2)	18	21666..22540	incHI2	29	3522..3848	incHI2A	29	20043..20568	incX3	8	4726..5099
11822	Enterobacter hormaechei	ST418	mcr-9	78	152..1771	blaNDM-1	67	1290..2102	blaSHV-12	66	3547..4407	incFIB(pECLA)、incFIB(pHCM2)	62/12	4536..5095/16171..17045	incHI2	23	38287..38613	incHI2A	23	21567..22092	incX3	18	4686..5059
12499	Enterobacter hormaechei	ST177				blaNDM-1	68	2489..3301
12555	Enterobacter hormaechei	ST171				blaNDM-1	21	290..1102	blaSHV-12	48	94..954	incFIB(K)	42	6481..7040							incX3	20	33954..34327
13079	Enterobacter hormaechei	ST418	mcr-9	89	154..1773	blaNDM-1,blaIMP-4	49/57	4527..5339/2419..3159	blaSHV-12	76	94..954	incFIB(pHCM2)	29	21599..22473	incHI2	10	3521..3847	incHI2A	10	20042..20567	incX3	43	29133..29506
13224	Enterobacter hormaechei	ST418	mcr-9	84	152..1771	blaNDM-1,blaIMP-4	62/95	2302..3114/60..800	blaSHV-12	50	3547..4407	incFIB(pECLA)、incFIB(pHCM2)	42/16	32275..32834/23344..24218	incHI2	35	3521..3847	incHI2A	35	20042..20567	incX3	33	4647..5020
13311	Enterobacter hormaechei	ST171				blaNDM-1	32	289..1101	blaSHV-12	21	1580..2440	incFIB(K)	20	5051..5610							incX3	19	33953..34326
13343	Enterobacter hormaechei	ST418	mcr-9	79	155..1774	blaNDM-1,blaIMP-4	27/59	2208..3020/35..775	blaSHV-12	68	3548..4408	incFIB(pHCM2)	32	21600..22474	incHI2	24	38288..38614	incHI2A	24	21568..22093	incX3	20	4661..5034
13565	Enterobacter hormaechei	ST418	mcr-9	107	677..2296	blaNDM-1,blaKPC-2	25/50	4527..5339/53175..54056	blaSHV-12	82	94..954	incFIB(pHCM2)	20	23344..24218	incHI2	78	28919..29245	incHI2A	78	12199..12724	incX3	13	4660..5033
13711	Enterobacter asburiae	ST252	mcr-9	121	22..1639	blaNDM-1	81	375..1187	blaSHV-12	70	3547..4407	incFIB(K)	28	5608..6167	incHI2	34	20976..21302	incHI2A	34	36168..36797				incN	10	5630..6143
14447	Enterobacter asburiae	ST252	mcr-9	113	52..1669	blaNDM-1	96	376..1188	blaSHV-12	75	3548..4408	incFIB(K)	64	2363..2922	incHI2	7	20977..21303	incHI2A	7	20977..21303				incN	62	8382..8895
14467	Enterobacter hormaechei	ST418	mcr-9	44	1020..2639	blaNDM-1	27	2209..3021	blaSHV-12	31	94..954	incFIB(pHCM2)	25	23344..24218	incHI2	54	3521..3847	incHI2A	54	20042..20567	incX3	33	4660..5033
14787	Enterobacter hormaechei	ST182				blaNDM-1	32	6770..7582	blaSHV-12	78	152..1012	incFIB(pECLA)	46	60841..61400							incX3	32	42041..42414
15046	Enterobacter hormaechei	ST1373				blaNDM-1	64	4210..5022																incN	76	8282..8795
15334	Enterobacter hormaechei	ST50	mcr-9	89	20..1637	blaNDM-1	65	439..1251	blaSHV-12	94	3596..4456				incHI2	28	21768..22094	incHI2A	28	36960..37589				incN	52	248..761
15479	Enterobacter hormaechei	ST116				blaNDM-1	19	39418..40230	blaSHV-12	40	95..955										incX3	19	4660..5033
15480	Enterobacter hormaechei	ST418	mcr-9	40	605..2224	blaNDM-1,blaIMP-4	14/27	4527..5339/34..774	blaSHV-12	62	179..1039	incFIB(pHCM2)	25	21601..22475	incHI2	29	3521..3847	incHI2A	29	20042..20567	incX3	34	29133..29506
15538	Enterobacter hormaechei	ST233	mcr-9	81	707..2324	blaNDM-1	58	4027..4839							incHI2	42	37200..37526	incHI2A	42	21705..22334				incN	61	5671..6184
15680	Enterobacter hormaechei	ST316	mcr-9	85	22..1639	blaNDM-1	54	374..1186							incHI2	46	37443..37769	incHI2A	46	21948..22577				incN	9	248..761
15999	Enterobacter hormaechei	ST1683				/
16040	Enterobacter hormaechei	ST171				blaNDM-5	33	3642..4454													incX3	39	4659..5032
16206	Enterobacter hormaechei	ST66				blaNDM-1	29	1181..1993							incHI2	16	37063..37389	incHI2A	16	21568..22197
16542	Enterobacter hormaechei	ST418	mcr-9	71	678..2297	blaNDM-1,blaIMP-4	59/42	4528..5340/2420..3160	blaSHV-12	49	161..1021	incFIB(pHCM2)	20	21602..22476	incHI2	30	38288..38614	incHI2A	30	21568..22093	incX3	31	29189..29562
16568	Enterobacter hormaechei	ST145	mcr-9	111	154..1773	blaIMP-4	5	20621..21361				incFIB(pHCM2)	39	79820..80694										incN	112	248..761
16629	Enterobacter kobei	ST32	mcr-9	95	675..2294	blaNDM-1	32	2210..3022							incHI2	20	7558..7884	incHI2A	20	22750..23379	incX3	32	38233..38606
16717	Enterobacter hormaechei	ST418	mcr-9	74	677..2296	blaNDM-1	51	4583..5395	blaSHV-12	59	195..1055	incFIB(pHCM2)	29	21599..22473	incHI2	35	3521..3847	incHI2A	35	20042..20567	incX3	21	29133..29506
